# Supplementary material for: Tackling Structural Complexity in Li2S-P2S5 Solid-State Electrolytes Using Machine Learning Potentials
Source: Nanomaterials (Basel). 2022 Aug 26;12(17):2950. doi: 10.3390/nano12172950 (PMC9458117; doi:10.3390/nano12172950)
Supplement: Supplementary file 1 [file nanomaterials-12-02950-s001.zip]

Archive with 1 entries (1 files):
- nanomaterials-1836721-supplementary.pdf
